# Supplementary material for: Natural clines and human management impact the genetic structure of Algerian honey bee populations
Source: Genet Sel Evol. 2023 Dec 19;55:94. doi: 10.1186/s12711-023-00864-5 (PMC10729559; doi:10.1186/s12711-023-00864-5)
Supplement: Supplementary file 2 — Additional file 2: Table S1. List of samples, with description, selection filters and SRA accessions. We identified 16 families of putative fullsibs: samples pertaining to these families are identified by the same family ID. Within each family, only the sample with the highest call rate was retained. In addition, one sample (shown in red) with a low call rate was not retained, leaving a final number of 102 retained samples. DNA sequences have been deposited in the Sequence Read Archive (SRA; at www.ncbi.nlm.nih.gov/sra) under the BioProject accession PRJNA1044268 (individual and run accessions in dedicated columns of this table). Table S2. Importance rankings of the 96 SNPs selected by four random forest criteria. In total, 200 different SNPs were selected by at least one method; 20 of them appearing in all four lists. If a given SNP was not selected by a given method, it was set to rank 97. Cells are coloured conditioning on rank (top ranks in red; bottom ranks in blue) and rows are ordered on total rank. [file 12711_2023_864_MOESM2_ESM.xlsx]

## Sheet: Table S1
Table S1. List of samples, with description and selection filters. We identified 16 families of putative fullsibs: samples pertaining to these families are identified by the same family ID. Within each family, only the sample with highest call rate was retained. In addition, one sample (shown in red) with low call rate was not retained, leaving to a final number of 102 retained samples. DNA seque…
ID	Call rate	Subspecies	City	Family ID	Retained?	BioSample_accession	Run_accession	Library_id
ALG-Medea1	0.998981	Apis mellifera intermissa	Médea	6	NO	SAMN38378134	SRR26929703	ALG-Medea1_TCCGCGAA-GGCTCTGA-BHCFFJDSXX_L004
ALG-Medea10	0.998828	Apis mellifera intermissa	Médea	10	NO	SAMN38378135	SRR26929702	ALG-Medea10_TCTCGCGC-AGGCGAAG-BHCFFJDSXX_L004
ALG-Medea11	0.998788	Apis mellifera intermissa	Médea	7	NO	SAMN38378136	SRR26929701	ALG-Medea11_TCTCGCGC-TAATCTTA-BHCFFJDSXX_L004
ALG-Medea12	0.998842	Apis mellifera intermissa	Médea		YES	SAMN38378137	SRR26929700	ALG-Medea12_TCTCGCGC-CAGGACGT-BHCFFJDSXX_L004
ALG-Medea13	0.999228	Apis mellifera intermissa	Médea	8	NO	SAMN38378138	SRR26929698	ALG-Medea13_TCTCGCGC-GTACTGAC-BHCFFJDSXX_L004
ALG-Medea14	0.999184	Apis mellifera intermissa	Médea	8	NO	SAMN38378139	SRR26929697	ALG-Medea14_AGCGATAG-TATAGCCT-BHCFFJDSXX_L004
ALG-Medea15	0.999244	Apis mellifera intermissa	Médea	8	YES	SAMN38378140	SRR26929696	ALG-Medea15_AGCGATAG-ATAGAGGC-BHCFFJDSXX_L004
ALG-Medea16	0.999121	Apis mellifera intermissa	Médea		YES	SAMN38378141	SRR26929695	ALG-Medea16_AGCGATAG-CCTATCCT-BHCFFJDSXX_L004
ALG-Medea17	0.999003	Apis mellifera intermissa	Médea		YES	SAMN38378142	SRR26929694	ALG-Medea17_AGCGATAG-GGCTCTGA-BHCFFJDSXX_L004
ALG-Medea18	0.999095	Apis mellifera intermissa	Médea	7	YES	SAMN38378143	SRR26929693	ALG-Medea18_AGCGATAG-AGGCGAAG-BHCFFJDSXX_L004
ALG-Medea19	0.999018	Apis mellifera intermissa	Médea		YES	SAMN38378144	SRR26929692	ALG-Medea19_AGCGATAG-TAATCTTA-BHCFFJDSXX_L004
ALG-Medea2	0.998678	Apis mellifera intermissa	Médea	10	NO	SAMN38378145	SRR26929691	ALG-Medea2_TCCGCGAA-AGGCGAAG-BHCFFJDSXX_L004
ALG-Medea20	0.999028	Apis mellifera intermissa	Médea		YES	SAMN38378146	SRR26929690	ALG-Medea20_AGCGATAG-CAGGACGT-BHCFFJDSXX_L004
ALG-Medea21	0.999025	Apis mellifera intermissa	Médea	9	YES	SAMN38378147	SRR26929689	ALG-Medea21_AGCGATAG-GTACTGAC-BHCFFJDSXX_L004
ALG-Medea22	0.997715	Apis mellifera intermissa	Médea		YES	SAMN38378148	SRR26929687	ALG-Medea22_GGTACCTT-GACGTCTT-AH2TG7BBXY_L005
ALG-Medea23	0.997716	Apis mellifera intermissa	Médea		YES	SAMN38378149	SRR26929686	ALG-Medea23_AACGTTCC-AGTACTCC-AH2TG7BBXY_L005
ALG-Medea24	0.997414	Apis mellifera intermissa	Médea	9	NO	SAMN38378150	SRR26929685	ALG-Medea24_GCAGAATT-TGGCCGGT-AH2TG7BBXY_L005
ALG-Medea25	0.997973	Apis mellifera intermissa	Médea		YES	SAMN38378151	SRR26929684	ALG-Medea25_ATGAGGCC-CAATTAAC-AH2TG7BBXY_L005
ALG-Medea3	0.998802	Apis mellifera intermissa	Médea		YES	SAMN38378152	SRR26929659	ALG-Medea3_TCCGCGAA-TAATCTTA-BHCFFJDSXX_L004
ALG-Medea4	0.998741	Apis mellifera intermissa	Médea	10	NO	SAMN38378153	SRR26929658	ALG-Medea4_TCCGCGAA-CAGGACGT-BHCFFJDSXX_L004
ALG-Medea5	0.998993	Apis mellifera intermissa	Médea	6	YES	SAMN38378154	SRR26929657	ALG-Medea5_TCCGCGAA-GTACTGAC-BHCFFJDSXX_L004
ALG-Medea6	0.998802	Apis mellifera intermissa	Médea		YES	SAMN38378155	SRR26929656	ALG-Medea6_TCTCGCGC-TATAGCCT-BHCFFJDSXX_L004
ALG-Medea7	0.998887	Apis mellifera intermissa	Médea	10	NO	SAMN38378156	SRR26929655	ALG-Medea7_TCTCGCGC-ATAGAGGC-BHCFFJDSXX_L004
ALG-Medea8	0.998912	Apis mellifera intermissa	Médea	10	YES	SAMN38378157	SRR26929654	ALG-Medea8_TCTCGCGC-CCTATCCT-BHCFFJDSXX_L004
ALG-Medea9	0.998727	Apis mellifera intermissa	Médea		YES	SAMN38378158	SRR26929652	ALG-Medea9_TCTCGCGC-GGCTCTGA-BHCFFJDSXX_L004
ALG-SEFRA1	0.999228	Apis mellifera sahariensis	Ain sefra	16	NO	SAMN38378192	SRR26929768	ALG-SEFRA1_CGGCTATG-GTACTGAC-BHCFFJDSXX_L003
ALG-SEFRA10	0.999254	Apis mellifera sahariensis	Ain sefra	16	NO	SAMN38378193	SRR26929767	ALG-SEFRA10_TCTCGCGC-TATAGCCT-BHCFFJDSXX_L003
ALG-SEFRA11	0.999367	Apis mellifera sahariensis	Ain sefra	16	NO	SAMN38378194	SRR26929766	ALG-SEFRA11_TCTCGCGC-ATAGAGGC-BHCFFJDSXX_L003
ALG-SEFRA12	0.998887	Apis mellifera sahariensis	Ain sefra	16	NO	SAMN38378195	SRR26929765	ALG-SEFRA12_TCTCGCGC-CCTATCCT-BHCFFJDSXX_L003
ALG-SEFRA13	0.999425	Apis mellifera sahariensis	Ain sefra	16	NO	SAMN38378196	SRR26929764	ALG-SEFRA13_TCTCGCGC-GGCTCTGA-BHCFFJDSXX_L003
ALG-SEFRA14	0.99918	Apis mellifera sahariensis	Ain sefra	16	NO	SAMN38378197	SRR26929763	ALG-SEFRA14_TCTCGCGC-AGGCGAAG-BHCFFJDSXX_L003
ALG-SEFRA15	0.999204	Apis mellifera sahariensis	Ain sefra	16	NO	SAMN38378198	SRR26929761	ALG-SEFRA15_TCTCGCGC-TAATCTTA-BHCFFJDSXX_L003
ALG-SEFRA16	0.999117	Apis mellifera sahariensis	Ain sefra	16	NO	SAMN38378199	SRR26929760	ALG-SEFRA16_TCTCGCGC-CAGGACGT-BHCFFJDSXX_L003
ALG-SEFRA17	0.999325	Apis mellifera sahariensis	Ain sefra	16	NO	SAMN38378200	SRR26929731	ALG-SEFRA17_TCTCGCGC-GTACTGAC-BHCFFJDSXX_L003
ALG-SEFRA18	0.999426	Apis mellifera sahariensis	Ain sefra	16	NO	SAMN38378201	SRR26929730	ALG-SEFRA18_AGCGATAG-TATAGCCT-BHCFFJDSXX_L003
ALG-SEFRA19	0.999464	Apis mellifera sahariensis	Ain sefra	16	NO	SAMN38378202	SRR26929729	ALG-SEFRA19_AGCGATAG-ATAGAGGC-BHCFFJDSXX_L003
ALG-SEFRA2	0.999325	Apis mellifera sahariensis	Ain sefra	16	NO	SAMN38378203	SRR26929728	ALG-SEFRA2_TCCGCGAA-TATAGCCT-BHCFFJDSXX_L003
ALG-SEFRA20	0.999563	Apis mellifera sahariensis	Ain sefra	16	YES	SAMN38378204	SRR26929727	ALG-SEFRA20_AGCGATAG-CCTATCCT-BHCFFJDSXX_L003
ALG-SEFRA21	0.999368	Apis mellifera sahariensis	Ain sefra	16	NO	SAMN38378205	SRR26929726	ALG-SEFRA21_AGCGATAG-GGCTCTGA-BHCFFJDSXX_L003
ALG-SEFRA22	0.999502	Apis mellifera sahariensis	Ain sefra	16	NO	SAMN38378206	SRR26929725	ALG-SEFRA22_AGCGATAG-AGGCGAAG-BHCFFJDSXX_L003
ALG-SEFRA23	0.999513	Apis mellifera sahariensis	Ain sefra	16	NO	SAMN38378207	SRR26929724	ALG-SEFRA23_AGCGATAG-TAATCTTA-BHCFFJDSXX_L003
ALG-SEFRA24	0.999508	Apis mellifera sahariensis	Ain sefra	16	NO	SAMN38378208	SRR26929722	ALG-SEFRA24_AGCGATAG-CAGGACGT-BHCFFJDSXX_L003
ALG-SEFRA25	0.99935	Apis mellifera sahariensis	Ain sefra	16	NO	SAMN38378209	SRR26929721	ALG-SEFRA25_AGCGATAG-GTACTGAC-BHCFFJDSXX_L003
ALG-SEFRA26	0.999097	Apis mellifera sahariensis	Ain sefra	16	NO	SAMN38378210	SRR26929720	ALG-SEFRA26_TCCGCGAA-ATAGAGGC-BHCFFJDSXX_L004
ALG-SEFRA3	0.999448	Apis mellifera sahariensis	Ain sefra	16	NO	SAMN38378211	SRR26929719	ALG-SEFRA3_TCCGCGAA-ATAGAGGC-BHCFFJDSXX_L003
ALG-SEFRA4	0.999344	Apis mellifera sahariensis	Ain sefra	16	NO	SAMN38378212	SRR26929718	ALG-SEFRA4_TCCGCGAA-CCTATCCT-BHCFFJDSXX_L003
ALG-SEFRA5	0.999476	Apis mellifera sahariensis	Ain sefra	16	NO	SAMN38378213	SRR26929717	ALG-SEFRA5_TCCGCGAA-GGCTCTGA-BHCFFJDSXX_L003
ALG-SEFRA6	0.99898	Apis mellifera sahariensis	Ain sefra	16	NO	SAMN38378214	SRR26929716	ALG-SEFRA6_TCCGCGAA-AGGCGAAG-BHCFFJDSXX_L003
ALG-SEFRA7	0.99901	Apis mellifera sahariensis	Ain sefra	16	NO	SAMN38378215	SRR26929715	ALG-SEFRA7_TCCGCGAA-TAATCTTA-BHCFFJDSXX_L003
ALG-SEFRA8	0.999355	Apis mellifera sahariensis	Ain sefra	16	NO	SAMN38378216	SRR26929714	ALG-SEFRA8_TCCGCGAA-CAGGACGT-BHCFFJDSXX_L003
ALG-SEFRA9	0.999297	Apis mellifera sahariensis	Ain sefra	16	NO	SAMN38378217	SRR26929713	ALG-SEFRA9_TCCGCGAA-GTACTGAC-BHCFFJDSXX_L003
ALGAinSefra1-1-31	0.99901	Apis mellifera sahariensis	Ain sefra		YES	SAMN38378078	SRR26929786	ALGAinSefra1-1-31_TCCAACGC-AAGTCCAA-BHMG2JDSX3_L004
ALGAinSefra2-1-38	0.998901	Apis mellifera sahariensis	Ain sefra		YES	SAMN38378079	SRR26929785	ALGAinSefra2-1-38_CCGTGAAG-ATCCACTG-BHMG2JDSX3_L004
ALGAinSefra3-1-44	0.998531	Apis mellifera sahariensis	Ain sefra		YES	SAMN38378080	SRR26929671	ALGAinSefra3-1-44_TTACAGGA-GCTTGTCA-BHMG2JDSX3_L004
ALGAinSefra4-1-51	0.998277	Apis mellifera sahariensis	Ain sefra		YES	SAMN38378081	SRR26929660	ALGAinSefra4-1-51_GGCATTCT-CAAGCTAG-BHMG2JDSX3_L004
ALGAinTemouch1-1	0.999149	Apis mellifera intermissa	Ain Temoucheint		YES	SAMN38378082	SRR26929749	ALGAinTemouch1-1_ACACTAAG-ATATGGAT-AHJJN2DSX2_L003
ALGAinTemouch2-1	0.999143	Apis mellifera intermissa	Ain Temoucheint		YES	SAMN38378083	SRR26929738	ALGAinTemoucheint2-1_CGGAACTG-TCGTAGTG-BHMG2JDSX3_L004
ALGAnnaba2	0.999136	Apis mellifera intermissa	Annaba		YES	SAMN38378084	SRR26929699	ALGAnnaba2_TAAGGTCA-CTACGACA-BHMG2JDSX3_L004
ALGBayadh1-1-30	0.999198	Apis mellifera intermissa	El Bayadh		YES	SAMN38378086	SRR26929653	ALGBayadh1-1-30_CGTTAGAA-GACCTGAA-BHMG2JDSX3_L004
ALGBayadh1-2-35	0.999025	Apis mellifera intermissa	El Bayadh		YES	SAMN38378088	SRR26929784	ALGBayadh1-2-35_AGCCTCAT-TCTCTACT-BHMG2JDSX3_L004
ALGBayadh1-3-40	0.998955	Apis mellifera intermissa	El Bayadh		YES	SAMN38378089	SRR26929773	ALGBayadh1-3-40_GATTCTGC-CTCTCGTC-BHMG2JDSX3_L004
ALGBayadh1-4-45	0.999004	Apis mellifera intermissa	El Bayadh		YES	SAMN38378090	SRR26929762	ALGBayadh1-4-45_TCGTAGTG-CCAAGTCT-BHMG2JDSX3_L004
ALGBayadh1-5-50	0.99922	Apis mellifera intermissa	El Bayadh		YES	SAMN38378091	SRR26929723	ALGBayadh1-5-50_CTACGACA-TTGGACTC-BHMG2JDSX3_L004
ALGBayadh11	0.998371	Apis mellifera sahariensis	El Bayadh		YES	SAMN38378085	SRR26929688	ALGBayadh11_CCTTCACC-GGAGCGTC-AHJJN2DSX2_L003
ALGBayadh12	0.997841	Apis mellifera sahariensis	El Bayadh		YES	SAMN38378087	SRR26929642	ALGBayadh12_GCCACAGG-ATGGCATG-AHJJN2DSX2_L003
ALGBayadh2-1-55	0.998972	Apis mellifera intermissa	El Bayadh		YES	SAMN38378093	SRR26929677	ALGBayadh2-1-55_TAAGTGGT-GGCTTAAG-BHMG2JDSX3_L004
ALGBayadh2-2-60	0.99727	Apis mellifera intermissa	El Bayadh		YES	SAMN38378094	SRR26929675	ALGBayadh2-2-60_CGGACAAC-AATCCGGA-BHMG2JDSX3_L004
ALGBayadh2-3-65	0.99907	Apis mellifera intermissa	El Bayadh		YES	SAMN38378095	SRR26929674	ALGBayadh2-3-65_ATATGGAT-TAATACAG-BHMG2JDSX3_L004
ALGBayadh2-4-70	0.999178	Apis mellifera intermissa	El Bayadh		YES	SAMN38378096	SRR26929673	ALGBayadh2-4-70_GCGCAAGC-CGGCGTGA-BHMG2JDSX3_L004
ALGBayadh2-5-75	0.998136	Apis mellifera intermissa	El Bayadh		YES	SAMN38378098	SRR26929670	ALGBayadh2-5-75_AAGATACT-ATGTAAGT-BHMG2JDSX3_L004
ALGBayadh21	0.999208	Apis mellifera sahariensis	El Bayadh	1	YES	SAMN38378092	SRR26929712	ALGBayadh21_ATTGTGAA-GCAATGCA-AHJJN2DSX2_L003
ALGBayadh25	0.989585	Apis mellifera sahariensis	El Bayadh	1	NO	SAMN38378097	SRR26929672	ALGBayadh25_ACTCGTGT-GTTCCAAT-AHJJN2DSX2_L003
ALGBayadh7	0.998463	Apis mellifera sahariensis	El Bayadh		YES	SAMN38378099	SRR26929669	ALGBayadh7_TTCCTGTT-AAGATACT-AHJJN2DSX2_L003
ALGBejaia1-1-1	0.998267	Apis mellifera intermissa	Bejaia		YES	SAMN38378100	SRR26929668	ALGBejaia1-1-1_CAACAATG-CCGTGAAG-BHMG2JDSX3_L004
ALGBejaia2-1-11	0.998998	Apis mellifera intermissa	Bejaia		YES	SAMN38378101	SRR26929667	ALGBejaia2-1-11_TGGTGGCA-TTACAGGA-BHMG2JDSX3_L004
ALGBejaia3-1-20	0.999171	Apis mellifera intermissa	Bejaia		YES	SAMN38378102	SRR26929666	ALGBejaia3-1-20_GTTCGCCG-CAATGAGC-BHMG2JDSX3_L004
ALGBejaia3-2-23	0.998716	Apis mellifera intermissa	Bejaia		YES	SAMN38378103	SRR26929665	ALGBejaia3-2-23_CACGAGCG-TGGCAGAT-BHMG2JDSX3_L004
ALGBejaia3-3-24	0.999173	Apis mellifera intermissa	Bejaia		YES	SAMN38378104	SRR26929664	ALGBejaia3-3-24_TGCGGCGT-TACCGAGG-BHMG2JDSX3_L004
ALGBejaia4-1-27	0.998066	Apis mellifera intermissa	Bejaia		YES	SAMN38378105	SRR26929663	ALGBejaia4-1-27_CATAATAC-CGTTAGAA-BHMG2JDSX3_L004
ALGBejaia4-2-30	0.999036	Apis mellifera intermissa	Bejaia		YES	SAMN38378106	SRR26929662	ALGBejaia4-2-30_GATCTATC-AGCCTCAT-BHMG2JDSX3_L004
ALGBejaia4-3-34	0.999058	Apis mellifera intermissa	Bejaia		YES	SAMN38378107	SRR26929661	ALGBejaia4-3-34_AGCTCGCT-GATTCTGC-BHMG2JDSX3_L004
ALGBiskra1-1-1	0.99919	Apis mellifera sahariensis	Biskra		YES	SAMN38378108	SRR26929759	ALGBiskra1-1-1_AATGCCTC-TGGATCGA-BHMG2JDSX3_L004
ALGBiskra2-1-10	0.998935	Apis mellifera sahariensis	Biskra		YES	SAMN38378109	SRR26929758	ALGBiskra2-1-10_TACCGAGG-AGTTCAGG-BHMG2JDSX3_L004
ALGBlida1-1-1	0.995913	Apis mellifera intermissa	Blida		YES	SAMN38378110	SRR26929757	ALGBlida1-1-1_ATGTAAGT-CATAGAGT-BHMG2JDSX3_L004
ALGBlida1-2-4	0.998676	Apis mellifera intermissa	Blida		YES	SAMN38378111	SRR26929756	ALGBlida1-2-4_GCACGGAC-TGCGAGAC-BHMG2JDSX3_L004
ALGBlida1-3-7	0.998635	Apis mellifera intermissa	Blida		YES	SAMN38378112	SRR26929755	ALGBlida1-3-7_GGTACCTT-GACGTCTT-BHMG2JDSX3_L004
ALGBlida2-1-10	0.998652	Apis mellifera intermissa	Blida	2	NO	SAMN38378113	SRR26929754	ALGBlida2-1-10_AACGTTCC-AGTACTCC-BHMG2JDSX3_L004
ALGBlida2-2-12	0.999224	Apis mellifera intermissa	Blida	2	YES	SAMN38378114	SRR26929753	ALGBlida2-2-12_GCAGAATT-TGGCCGGT-BHMG2JDSX3_L004
ALGBlida2-3-15	0.998726	Apis mellifera intermissa	Blida	2	NO	SAMN38378115	SRR26929752	ALGBlida2-3-15_ATGAGGCC-CAATTAAC-BHMG2JDSX3_L004
ALGChlef1-1	0.998141	Apis mellifera intermissa	Chlef		YES	SAMN38378116	SRR26929751	ALGChlef1-1_TCGATATC-ACTCGTGT-AHJJN2DSX2_L003
ALGChlef2-1	0.998364	Apis mellifera intermissa	Chlef		YES	SAMN38378117	SRR26929750	ALGChlef2-1_CTAGCGCT-GTCTACAC-AHJJN2DSX2_L003
ALGChlef3-2	0.999079	Apis mellifera intermissa	Chlef		YES	SAMN38378118	SRR26929748	ALGCHlef3-2_CCATTCGA-CGGACAAC-AHJJN2DSX2_L003
ALGDjelfa1-1-2	0.989338	Apis mellifera sahariensis	Djelfa	3	NO	SAMN38378119	SRR26929747	ALGDjelfa1-1-2_TGACGAAT-GCCTACTG-BHMG2JDSX3_L004
ALGDjelfa1-2-11	0.999101	Apis mellifera sahariensis	Djelfa	3	YES	SAMN38378120	SRR26929746	ALGDjelfa1-2-11_TAATACAG-GTGAATAT-BHMG2JDSX3_L004
ALGDjelfa1-3-19	0.999103	Apis mellifera sahariensis	Djelfa		YES	SAMN38378121	SRR26929745	ALGDjelfa1-3-19_CGGCGTGA-ACAGGCGC-BHMG2JDSX3_L004
ALGGhard1-1-1	0.998956	Apis mellifera sahariensis	Ghardaia		YES	SAMN38378122	SRR26929744	ALGGhard1-1-1_CCAAGTCT-TCATCCTT-BHMG2JDSX3_L004
ALGGhard1-2-4	0.999034	Apis mellifera sahariensis	Ghardaia		YES	SAMN38378123	SRR26929743	ALGGhard1-2-4_TTGGACTC-CTGCTTCC-BHMG2JDSX3_L004
ALGGhard1-3-7	0.998938	Apis mellifera sahariensis	Ghardaia		YES	SAMN38378124	SRR26929742	ALGGhard1-3-7_CAGTAGGC-ATTCGTCA-BHMG2JDSX3_L004
ALGMascara1-10	0.999041	Apis mellifera intermissa	Mascara		YES	SAMN38378125	SRR26929741	ALGMascara1-10_TGCGAGAC-CAACAATG-AHJJN2DSX2_L003
ALGMascara1-7	0.998628	Apis mellifera intermissa	Mascara		YES	SAMN38378126	SRR26929740	ALGMascara1-7_AGTACTCC-AACAGGTT-AHJJN2DSX2_L003
ALGMascara2-3	0.999125	Apis mellifera intermissa	Mascara	4	NO	SAMN38378127	SRR26929739	ALGMascara2-3_CATAGAGT-TGGTGGCA-AHJJN2DSX2_L003
ALGMascara3-1	0.998901	Apis mellifera intermissa	Mascara		YES	SAMN38378128	SRR26929737	ALGMascara3-1_TTGCCTAG-TAAGTGGT-BHMG2JDSX3_L004
ALGMascara5-2	0.999055	Apis mellifera intermissa	Mascara	4	NO	SAMN38378129	SRR26929736	ALGMascara5-2_ACAGGCGC-AGGCAGAG-AHJJN2DSX2_L003
ALGMascara5-4	0.999222	Apis mellifera intermissa	Mascara	4	YES	SAMN38378130	SRR26929707	ALGMascara5-4_GTGAATAT-GAATGAGA-AHJJN2DSX2_L003
ALGMascara6-1	0.999176	Apis mellifera intermissa	Mascara	5	YES	SAMN38378131	SRR26929706	ALGMascara6-1_AACTGTAG-TGCGGCGT-AHJJN2DSX2_L003
ALGMascara6-3	0.999092	Apis mellifera intermissa	Mascara	5	NO	SAMN38378132	SRR26929705	ALGMascara6-3_GGTCACGA-CATAATAC-AHJJN2DSX2_L003
ALGMascara6-4	0.999145	Apis mellifera intermissa	Mascara	5	NO	SAMN38378133	SRR26929704	ALGMascara6-4_CTGCTTCC-GATCTATC-AHJJN2DSX2_L003
ALGMost1-1-1	0.999137	Apis mellifera intermissa	Mostaganem	11	NO	SAMN38378159	SRR26929651	ALGMost1-1-1_CCGCGGTT-CTAGCGCT-BHMG2JDSX3_L004
ALGMost2-1-6	0.981319	Apis mellifera intermissa	Mostaganem		YES	SAMN38378160	SRR26929650	ALGMost2-1-6_TTATAACC-TCGATATC-BHMG2JDSX3_L004
ALGMost2-2-11	0.996399	Apis mellifera intermissa	Mostaganem		YES	SAMN38378161	SRR26929649	ALGMost2-2-11_GGACTTGG-CGTCTGCG-BHMG2JDSX3_L004
ALGMost2-3-16	0.997916	Apis mellifera intermissa	Mostaganem		YES	SAMN38378162	SRR26929648	ALGMost2-3-16_AAGTCCAA-TACTCATA-BHMG2JDSX3_L004
ALGMost3-1-21	0.996161	Apis mellifera intermissa	Mostaganem		YES	SAMN38378163	SRR26929647	ALGMost3-1-21_ATCCACTG-ACGCACCT-BHMG2JDSX3_L004
ALGMost3-2-26	0.998927	Apis mellifera intermissa	Mostaganem		YES	SAMN38378164	SRR26929646	ALGMost3-2-26_GCTTGTCA-GTATGTTC-BHMG2JDSX3_L004
ALGMost3-3-31	0.989163	Apis mellifera intermissa	Mostaganem		YES	SAMN38378165	SRR26929645	ALGMost3-3-31_CAAGCTAG-CGCTATGT-BHMG2JDSX3_L004
ALGMost3-4-36	0.990568	Apis mellifera intermissa	Mostaganem	12	NO	SAMN38378166	SRR26929644	ALGMost3-4-36_TGGATCGA-TATCGCAC-BHMG2JDSX3_L004
ALGMost3-5-41	0.997926	Apis mellifera intermissa	Mostaganem		YES	SAMN38378167	SRR26929643	ALGMost3-5-41_AGTTCAGG-TCTGTTGG-BHMG2JDSX3_L004
ALGMost3-6-46	0.994339	Apis mellifera intermissa	Mostaganem		YES	SAMN38378168	SRR26929641	ALGMost3-6-46_GACCTGAA-CTCACCAA-BHMG2JDSX3_L004
ALGMost3-7-51	0.940529	Apis mellifera intermissa	Mostaganem		YES	SAMN38378169	SRR26929640	ALGMost3-7-51_TCTCTACT-GAACCGCG-BHMG2JDSX3_L004
ALGMost3-8-56	0.997941	Apis mellifera intermissa	Mostaganem		YES	SAMN38378170	SRR26929639	ALGMost3-8-56_CTCTCGTC-AGGTTATA-BHMG2JDSX3_L004
ALGMostaganem1-2	0.998891	Apis mellifera intermissa	Mostaganem		YES	SAMN38378171	SRR26929638	ALGMostaganem1-2_GTATGTTC-TTCCTGTT-AHJJN2DSX2_L003
ALGMostaganem2-1	0.996378	Apis mellifera intermissa	Mostaganem		YES	SAMN38378172	SRR26929637	ALGMostaganem2-1_ACGCACCT-CCTTCACC-AHJJN2DSX2_L003
ALGMostaganem3-1	0.998831	Apis mellifera intermissa	Mostaganem		YES	SAMN38378173	SRR26929636	ALGMostaganem3-1_TACTCATA-GCCACAGG-AHJJN2DSX2_L003
ALGMostaganem4-1	0.997887	Apis mellifera intermissa	Mostaganem		YES	SAMN38378174	SRR26929735	ALGMostaganem4-1_CGTCTGCG-ATTGTGAA-AHJJN2DSX2_L003
ALGOran1-2	0.99911	Apis mellifera intermissa	Oran		YES	SAMN38378175	SRR26929734	ALGOran1-2_CCATTCGA-CGGACAAC-BHMG2JDSX3_L004
ALGOran3-10	0.999083	Apis mellifera intermissa	Oran	13	YES	SAMN38378176	SRR26929733	ALGOran3-10_TGGCCGGT-GCGCTCTA-AHJJN2DSX2_L003
ALGOran3-2	0.999022	Apis mellifera intermissa	Oran	13	NO	SAMN38378177	SRR26929732	ALGOran3-2_GTCTACAC-ACCTTGGC-AHJJN2DSX2_L003
ALGOran3-9	0.999054	Apis mellifera intermissa	Oran	13	NO	SAMN38378178	SRR26929783	ALGOran3-9_CAATTAAC-ATATCTCG-AHJJN2DSX2_L003
ALGReliz1-1-2	0.998779	Apis mellifera intermissa	Relizane		YES	SAMN38378179	SRR26929782	ALGReliz1-1-2_GGAGCGTC-GCACGGAC-BHMG2JDSX3_L004
ALGReliz1-2-6	0.99873	Apis mellifera intermissa	Relizane		YES	SAMN38378180	SRR26929781	ALGReliz1-2-6_ATGGCATG-GGTACCTT-BHMG2JDSX3_L004
ALGReliz2-1-13	0.998871	Apis mellifera intermissa	Relizane	14	YES	SAMN38378181	SRR26929780	ALGReliz2-1-13_GCAATGCA-AACGTTCC-BHMG2JDSX3_L004
ALGReliz2-2-17	0.999151	Apis mellifera intermissa	Relizane	11	YES	SAMN38378182	SRR26929779	ALGReliz2-2-17_GTTCCAAT-GCAGAATT-BHMG2JDSX3_L004
ALGReliz2-3-23	0.998994	Apis mellifera intermissa	Relizane	12	YES	SAMN38378183	SRR26929778	ALGReliz2-3-23_ACCTTGGC-ATGAGGCC-BHMG2JDSX3_L004
ALGReliz3-1-26	0.714144	Apis mellifera intermissa	Relizane	14	NO	SAMN38378184	SRR26929777	ALGReliz3-1-26_ATATCTCG-ACTAAGAT-BHMG2JDSX3_L004
ALGReliz3-2-30	0.714028	Apis mellifera intermissa	Relizane		NO	SAMN38378185	SRR26929776	ALGReliz3-2-30_GCGCTCTA-GTCGGAGC-BHMG2JDSX3_L004
ALGReliz3-3-35	0.999085	Apis mellifera intermissa	Relizane		YES	SAMN38378186	SRR26929775	ALGReliz3-3-35_AACAGGTT-CTTGGTAT-BHMG2JDSX3_L004
ALGReliz3-4-40	0.999116	Apis mellifera intermissa	Relizane		YES	SAMN38378187	SRR26929774	ALGReliz3-4-40_GGTGAACC-TCCAACGC-BHMG2JDSX3_L004
ALGRelizane1-1	0.998608	Apis mellifera intermissa	Relizane		YES	SAMN38378188	SRR26929772	ALGRezilane1-1_TATCGCAC-ACACTAAG-AHJJN2DSX2_L003
ALGRelizane1-2	0.998999	Apis mellifera intermissa	Relizane		YES	SAMN38378189	SRR26929771	ALGRezilane2-1_CGCTATGT-GTGTCGGA-AHJJN2DSX2_L003
ALGSaida1-1	0.999136	Apis mellifera intermissa	Saida		YES	SAMN38378190	SRR26929770	ALGSaida1-1_GACGTCTT-GGTGAACC-AHJJN2DSX2_L003
ALGSaida2-1	0.999124	Apis mellifera intermissa	Saida		YES	SAMN38378191	SRR26929769	ALGSaida2-1_ACACTAAG-ATATGGAT-BHMG2JDSX3_L004
ALGSidibelabes1-2	0.999139	Apis mellifera intermissa	Sidi Bel Abbes		YES	SAMN38378218	SRR26929711	ALGSidibelabes1-2_TCATCCTT-AGCTCGCT-AHJJN2DSX2_L003
ALGSidibelabes2-2	0.998723	Apis mellifera intermissa	Sidi Bel Abbes		YES	SAMN38378219	SRR26929710	ALGSidibelabes2-2_AGGTTATA-CGGAACTG-AHJJN2DSX2_L003
ALGSidibelabes3-1	0.998694	Apis mellifera intermissa	Sidi Bel Abbes		YES	SAMN38378220	SRR26929709	ALGSidibelabes3-1_GAACCGCG-TAAGGTCA-AHJJN2DSX2_L003
ALGSidibelabes4-16	0.999144	Apis mellifera intermissa	Sidi Bel Abbes	15	YES	SAMN38378221	SRR26929708	ALGSidibelabes4-16_CTCACCAA-TTGCCTAG-AHJJN2DSX2_L003
ALGSidibelabes4-27	0.988476	Apis mellifera intermissa	Sidi Bel Abbes	15	NO	SAMN38378222	SRR26929683	ALGSidibelabes4-27_TCTGTTGG-CCATTCGA-AHJJN2DSX2_L003
ALGSkikda1-1-1	0.998527	Apis mellifera intermissa	Skikda		YES	SAMN38378223	SRR26929682	ALGSkikda1-1-1_ACTAAGAT-CCGCGGTT-BHMG2JDSX3_L004
ALGSkikda1-2-4	0.998939	Apis mellifera intermissa	Skikda		YES	SAMN38378224	SRR26929681	ALGSkikda1-2-4_GTCGGAGC-TTATAACC-BHMG2JDSX3_L004
ALGSkikda1-3-7	0.999186	Apis mellifera intermissa	Skikda		YES	SAMN38378225	SRR26929680	ALGSkikda1-3-7_CTTGGTAT-GGACTTGG-BHMG2JDSX3_L004
ALGTissemsilet1-3	0.99854	Apis mellifera intermissa	Tissemsilet		YES	SAMN38378226	SRR26929679	ALGTissemsilet1-3_GTGTCGGA-GCGCAAGC-AHJJN2DSX2_L003
ALGTlemcen1-1	0.998341	Apis mellifera intermissa	Tlemcen		YES	SAMN38378227	SRR26929678	ALGTlemcen1-1_GTGTCGGA-GCGCAAGC-BHMG2JDSX3_L004
ALGTlemcen2-2	0.999128	Apis mellifera intermissa	Tlemcen		YES	SAMN38378228	SRR26929676	ALGTlemcen2-2_TTCCTGTT-AAGATACT-BHMG2JDSX3_L004

## Sheet: Table S2
Table S2. Importance rankings of the 96 SNPs selected by 4 Random Forest criteria. A total of 200 different SNPs were selected by at least one method; 20 of them appearing in all 4 lists. If a given SNP was not selected by a given method, it was set to rank 97. Cells are colored conditioning on rank (top ranks in red; bottom ranks in blue) and rows are ordered on total rank.
				Rank
SNP ID	Chromosome	Position	Number of lists the SNP appears in	GI1	GI2	EN1	EN2	Total rank
13-1744213	13	1744213	4	6	3	12	6	27
11-7033599	11	7033599	4	14	10	4	25	53
1-18747710	1	18747710	4	9	20	7	17	53
11-15195726	11	15195726	4	11	19	2	22	54
11-3571199	11	3571199	4	4	12	10	31	57
13-6514363	13	6514363	4	2	26	3	29	60
1-13625964	1	13625964	4	12	21	24	8	65
2-13897748	2	13897748	4	30	15	11	10	66
11-2129518	11	2129518	4	48	5	1	16	70
8-7765863	8	7765863	4	17	22	31	14	84
1-2033311	1	2033311	4	13	18	18	38	87
1-13228851	1	13228851	4	1	31	15	41	88
4-2461607	4	2461607	4	3	32	17	37	89
1-19617925	1	19617925	4	18	47	28	3	96
11-3800138	11	3800138	4	29	36	25	12	102
3-10724463	3	10724463	4	26	29	19	35	109
10-7968086	10	7968086	4	32	34	22	21	109
8-3666068	8	3666068	4	39	13	27	32	111
9-6456287	9	6456287	4	8	39	41	24	112
11-13609216	11	13609216	4	28	38	45	4	115
15-7384971	15	7384971	3	97	14	5	27	143
6-13691755	6	13691755	3	97	24	6	19	146
5-821325	5	821325	3	43	97	9	2	151
15-133663	15	133663	3	21	11	97	28	157
11-779964	11	779964	3	97	4	30	30	161
6-17580850	6	17580850	3	16	28	97	23	164
1-24078943	1	24078943	3	31	97	32	11	171
9-4941009	9	4941009	3	5	45	97	34	181
16-1649051	16	1649051	3	97	35	14	39	185
1-5604918	1	5604918	3	97	43	33	15	188
6-13423922	6	13423922	3	42	8	97	42	189
4-7141032	4	7141032	3	38	97	38	18	191
3-9702681	3	9702681	3	37	25	97	43	202
13-2250948	13	2250948	3	40	44	97	33	214
11-12061871	11	12061871	3	45	46	26	97	214
7-9697924	7	9697924	2	19	97	8	97	221
12-9326444	12	9326444	4	68	53	51	51	223
1-8336365	1	8336365	4	55	51	59	60	225
13-115302	13	115302	3	97	33	47	48	225
1-846119	1	846119	2	15	97	21	97	230
4-7657142	4	7657142	4	51	52	68	61	232
12-743854	12	743854	4	67	60	52	53	232
2-14031023	2	14031023	4	59	56	64	57	236
3-7498927	3	7498927	2	97	97	36	9	239
8-9427684	8	9427684	4	63	50	81	55	249
9-6380845	9	6380845	2	44	97	13	97	251
2-13950966	2	13950966	2	23	97	34	97	251
5-6114460	5	6114460	2	47	97	97	13	254
5-6334311	5	6334311	2	97	27	97	36	257
1-7702576	1	7702576	2	34	30	97	97	258
3-109409	3	109409	2	97	97	39	26	259
9-11192293	9	11192293	4	70	9	84	97	260
14-7829910	14	7829910	4	73	68	58	64	263
11-14757272	11	14757272	3	56	97	53	59	265
8-12679025	8	12679025	2	36	97	42	97	272
8-7437919	8	7437919	3	66	64	49	97	276
5-1109140	5	1109140	2	41	42	97	97	277
13-5788461	13	5788461	2	97	97	37	46	277
6-15240344	6	15240344	4	49	70	67	95	281
9-2710797	9	2710797	2	97	48	97	44	286
3-3370052	3	3370052	4	87	69	55	76	287
6-8708213	6	8708213	3	72	97	63	58	290
5-13039830	5	13039830	3	75	97	50	69	291
16-3500755	16	3500755	1	97	97	97	1	292
16-2630515	16	2630515	1	97	1	97	97	292
2-9860942	2	9860942	1	97	2	97	97	293
8-5460573	8	5460573	3	61	97	60	78	296
6-7806241	6	7806241	1	97	97	97	5	296
2-7077752	2	7077752	1	97	6	97	97	297
3-10194497	3	10194497	1	97	97	97	7	298
13-2479448	13	2479448	1	7	97	97	97	298
12-11283268	12	11283268	1	97	7	97	97	298
16-5984872	16	5984872	3	57	97	62	83	299
10-5107975	10	5107975	4	50	86	72	93	301
7-5781445	7	5781445	1	10	97	97	97	301
14-3318511	14	3318511	3	52	78	77	97	304
11-8715823	11	8715823	3	53	67	87	97	304
12-9927861	12	9927861	1	97	16	97	97	307
1-12103084	1	12103084	1	97	97	16	97	307
5-2684939	5	2684939	1	97	17	97	97	308
8-3247162	8	3247162	2	97	66	97	50	310
4-4426082	4	4426082	1	97	97	97	20	311
11-13180032	11	13180032	1	20	97	97	97	311
1-4101218	1	4101218	1	97	97	20	97	311
1-27642809	1	27642809	1	22	97	97	97	313
7-11214815	7	11214815	1	97	97	23	97	314
1-6766482	1	6766482	1	97	23	97	97	314
14-5236014	14	5236014	1	24	97	97	97	315
8-10672903	8	10672903	1	25	97	97	97	316
11-16218033	11	16218033	4	81	61	89	86	317
1-16995798	1	16995798	2	54	97	69	97	317
11-8103099	11	8103099	1	27	97	97	97	318
9-5673990	9	5673990	3	89	77	56	97	319
6-2935202	6	2935202	1	97	97	29	97	320
7-10772361	7	10772361	1	33	97	97	97	324
8-10774306	8	10774306	1	35	97	97	97	326
4-469026	4	469026	1	97	97	35	97	326
1-5265916	1	5265916	1	97	37	97	97	328
10-9151453	10	9151453	3	97	94	82	56	329
11-7460419	11	7460419	2	97	74	97	62	330
7-10254266	7	10254266	3	71	87	76	97	331
8-12605977	8	12605977	1	97	97	40	97	331
2-10686615	2	10686615	1	97	97	97	40	331
13-1391048	13	1391048	1	97	40	97	97	331
1-18923731	1	18923731	1	97	41	97	97	332
1-16090103	1	16090103	3	97	63	78	96	334
4-2529281	4	2529281	1	97	97	43	97	334
15-4898987	15	4898987	1	97	97	44	97	335
2-3245109	2	3245109	2	97	62	80	97	336
10-4738182	10	4738182	2	88	97	54	97	336
1-21924235	1	21924235	1	97	97	97	45	336
9-5934586	9	5934586	1	97	97	46	97	337
1-15587833	1	15587833	1	46	97	97	97	337
10-6992814	10	6992814	2	79	65	97	97	338
8-3878360	8	3878360	1	97	97	97	47	338
14-6374237	14	6374237	1	97	97	48	97	339
13-6938043	13	6938043	1	97	49	97	97	340
1-1955857	1	1955857	1	97	97	97	49	340
2-14241445	2	14241445	1	97	97	97	52	343
2-8223853	2	8223853	1	97	54	97	97	345
13-6592237	13	6592237	1	97	97	97	54	345
12-343510	12	343510	1	97	55	97	97	346
13-11031821	13	11031821	2	82	97	71	97	347
9-4774989	9	4774989	1	97	57	97	97	348
5-3530727	5	3530727	1	97	97	57	97	348
1-20447995	1	20447995	2	90	97	65	97	349
3-3945431	3	3945431	1	58	97	97	97	349
13-8701583	13	8701583	1	97	58	97	97	349
16-3754990	16	3754990	2	65	97	91	97	350
6-1902211	6	1902211	1	97	59	97	97	350
3-9561229	3	9561229	2	84	97	73	97	351
4-10318944	4	10318944	1	60	97	97	97	351
7-970292	7	970292	1	97	97	61	97	352
9-6107623	9	6107623	1	62	97	97	97	353
8-3899114	8	3899114	1	97	97	97	63	354
5-9296837	5	9296837	1	64	97	97	97	355
6-7875660	6	7875660	2	96	97	66	97	356
6-6205059	6	6205059	2	77	97	85	97	356
9-5381664	9	5381664	1	97	97	97	65	356
6-5586012	6	5586012	1	97	97	97	66	357
1-25553008	1	25553008	2	94	97	70	97	358
11-8813743	11	8813743	1	97	97	97	67	358
14-3580068	14	3580068	1	97	97	97	68	359
11-10913108	11	10913108	1	69	97	97	97	360
11-2184945	11	2184945	1	97	97	97	70	361
2-13624553	2	13624553	1	97	97	97	71	362
10-6189159	10	6189159	1	97	71	97	97	362
10-7801721	10	7801721	1	97	97	97	72	363
1-26563790	1	26563790	1	97	72	97	97	363
7-14122742	7	14122742	1	97	97	97	73	364
5-4807301	5	4807301	1	97	73	97	97	364
6-14754717	6	14754717	1	97	97	97	74	365
4-8231458	4	8231458	1	74	97	97	97	365
11-697255	11	697255	1	97	97	74	97	365
12-5780170	12	5780170	3	92	97	96	81	366
8-5969401	8	5969401	1	97	97	75	97	366
7-14063873	7	14063873	1	97	75	97	97	366
10-10024037	10	10024037	1	97	97	97	75	366
9-3716991	9	3716991	1	76	97	97	97	367
2-4232824	2	4232824	1	97	97	97	77	368
5-2516016	5	2516016	2	83	97	92	97	369
9-5154160	9	5154160	1	78	97	97	97	369
5-4909172	5	4909172	1	97	97	97	79	370
2-10961978	2	10961978	1	97	79	97	97	370
13-8640524	13	8640524	1	97	97	79	97	370
7-2511871	7	2511871	1	97	80	97	97	371
6-2148283	6	2148283	1	97	97	97	80	371
5-11159296	5	11159296	1	80	97	97	97	371
9-12095077	9	12095077	2	97	97	90	88	372
4-5099190	4	5099190	1	97	81	97	97	372
4-7135710	4	7135710	2	85	97	97	94	373
4-2780094	4	2780094	1	97	82	97	97	373
10-12114566	10	12114566	1	97	97	97	82	373
2-11150996	2	11150996	1	97	97	83	97	374
11-9125406	11	9125406	1	97	83	97	97	374
8-10357807	8	10357807	2	86	97	95	97	375
3-11278204	3	11278204	1	97	97	97	84	375
1-23456946	1	23456946	1	97	84	97	97	375
2-5913738	2	5913738	1	97	85	97	97	376
1-9946584	1	9946584	1	97	97	97	85	376
3-12808393	3	12808393	1	97	97	86	97	377
9-7388097	9	7388097	1	97	97	97	87	378
7-8447573	7	8447573	1	97	97	88	97	379
12-1629152	12	1629152	1	97	88	97	97	379
8-4089202	8	4089202	1	97	97	97	89	380
2-12700012	2	12700012	1	97	89	97	97	380
6-5989524	6	5989524	1	97	97	97	90	381
6-13659774	6	13659774	1	97	90	97	97	381
9-12241764	9	12241764	1	97	91	97	97	382
13-4138061	13	4138061	1	97	97	97	91	382
12-9936169	12	9936169	1	91	97	97	97	382
9-5634634	9	5634634	1	97	97	97	92	383
8-3951312	8	3951312	1	97	92	97	97	383
8-8015141	8	8015141	1	97	97	93	97	384
8-5362131	8	5362131	1	93	97	97	97	384
1-22255636	1	22255636	1	97	93	97	97	384
11-331561	11	331561	1	97	97	94	97	385
5-4631053	5	4631053	1	95	97	97	97	386
4-6481958	4	6481958	1	97	95	97	97	386
3-6744066	3	6744066	1	97	96	97	97	387
